# Supplementary material for: Cell Reprogramming Requires Silencing of a Core Subset of Polycomb Targets
Source: PLoS Genet. 2013 Feb 28;9(2):e1003292. doi: 10.1371/journal.pgen.1003292 (PMC3585017; doi:10.1371/journal.pgen.1003292)
Supplement: Table S1 — qRT-PCR analysis of transcript levels in two representative Ezh2+/+ (# 40A7 and # 40A8) and Ezh2ΔSET/ΔSET(# 48B4 and # 48B7) iPSC clones, of a selected list of genes controlling stem cell pluripotency, self renewal and differentiation. Transcript levels were also measured in ESC and MEF. Data are represented as dCts relative to the geometric mean of 5 housekeeping genes. (XLSX) [file pgen.1003292.s007.xlsx]

## Sheet: dCt
Supporting Table 1
	mean Ct						dCt relative to houskeepers geometrical mean						2^dCt
	40A8	40A7	48B4	48B7	ESC	MEF	40A8	40A7	48B4	48B7	ESC	MEF	40A8	40A7	48B4	48B7	ESC	MEF
Actc1	35	35	35	36.8747	37.043	33.7828	-15.9579	-15.0345	-15.5539	-17.762	-17.4284	-13.6182	1.5711e-05	2.97962e-05	2.07883e-05	4.4988e-06	5.66926e-06	7.95292e-05
Afp	35	35	35	35	35	35	-15.9579	-15.0345	-15.5539	-15.8873	-15.3854	-14.8354	1.5711e-05	2.97962e-05	2.07883e-05	1.64983e-05	2.33638e-05	3.42059e-05
Bxdc2	23.4487	23.9801	23.889	23.404	23.7405	25.9198	-4.40654	-4.01463	-4.44286	-4.2913	-4.12583	-5.75516	0.0471521	0.0618695	0.0459797	0.0510728	0.0572799	0.018515
Cd34	32.8089	34.4121	34.8738	34.6392	33.0794	26.7567	-13.7667	-14.4466	-15.4277	-15.5265	-13.4648	-6.59209	7.17468e-05	4.47856e-05	2.26884e-05	2.11859e-05	8.84482e-05	0.0103653
Cd9	21.9315	22.2884	21.8091	21.8743	22.6663	24.0448	-2.88936	-2.32292	-2.36298	-2.76161	-3.05169	-3.88017	0.134963	0.199863	0.19439	0.147459	0.120601	0.0679131
Cdh5	35	35	35	35	35	33.2087	-15.9579	-15.0345	-15.5539	-15.8873	-15.3854	-13.0441	1.5711e-05	2.97962e-05	2.07883e-05	1.64983e-05	2.33638e-05	0.000118394
Cdx2	33.9492	34.4941	35	35.8554	31.0983	35	-14.9071	-14.5286	-15.5539	-16.7427	-11.4837	-14.8354	3.25483e-05	4.23107e-05	2.07883e-05	9.119e-06	0.00034919	3.42059e-05
Col1a1	27.685	27.7488	28.1439	28.7121	31.272	15.3541	-8.64288	-7.78328	-8.6978	-9.59942	-11.6573	4.81048	0.00250169	0.00453941	0.00240825	0.0012891	0.000309598	28.0607
Col2a1	30.2639	31.664	32.2628	31.0937	34.9005	27.7896	-11.2217	-11.6985	-12.8167	-11.9811	-15.2858	-7.62504	0.000418717	0.000300876	0.000138606	0.000247367	2.50326e-05	0.00506562
Commd3	26.3967	26.9746	26.4063	26.7139	26.9712	25.2861	-7.35461	-7.00913	-6.96018	-7.60123	-7.35656	-5.12149	0.00611002	0.00776323	0.00803112	0.00514993	0.00610177	0.0287262
18s	8.66338	8.88047	8.79274	8.4572	8.91864	8.83309	10.3788	11.085	10.6534	10.6555	10.696	11.3315	1331.43	2172.32	1610.6	1612.94	1658.88	2577.07
Crabp2	29.1239	31.811	30.3959	29.6535	30.9378	26.8739	-10.0817	-11.8455	-10.9497	-10.5408	-11.3231	-6.70933	0.000922789	0.000271731	0.000505596	0.000671283	0.000390302	0.00955632
Ddx4	28.8555	29.3242	29.5033	29.6717	28.8978	29.9286	-9.81332	-9.35871	-10.0571	-10.559	-9.28313	-9.76396	0.00111147	0.00152317	0.000938636	0.00066285	0.00160509	0.00115015
Des	31.619	32.6984	34.3298	36.105	35.0884	28.1763	-12.5768	-12.7329	-14.8836	-16.9923	-15.4737	-8.01174	0.000163682	0.000146895	3.30808e-05	7.67022e-06	2.19756e-05	0.00387459
Dnmt3b	24.6053	26.3792	24.9344	24.6228	25.8722	30.8742	-5.56312	-6.4137	-5.48827	-5.51011	-6.25761	-10.7096	0.0211512	0.0117296	0.0222774	0.0219428	0.0130699	0.000597173
Lefty1	22.6172	26.0174	23.7466	23.617	25.1286	35	-3.57505	-6.05195	-4.30048	-4.50429	-5.51395	-14.8354	0.0839079	0.0150724	0.0507489	0.044063	0.0218845	3.42059e-05
Eomes	28.7224	28.3028	28.1879	27.8751	29.8743	35.3692	-9.68023	-8.33727	-8.74181	-8.7624	-10.2597	-15.2045	0.00121887	0.00309194	0.00233589	0.0023028	0.000815685	2.64835e-05
Fgf4	22.9909	24.1086	23.8195	23.8263	23.9197	35	-3.94878	-4.14311	-4.37341	-4.71362	-4.30502	-14.8354	0.064759	0.0565977	0.0482473	0.0381119	0.0505896	3.42059e-05
Fgf5	33.1067	33.9941	35.1624	35.828	31.7891	31.331	-14.0646	-14.0286	-15.7163	-16.7154	-12.1745	-11.1664	5.83625e-05	5.98363e-05	1.85747e-05	9.29344e-06	0.000216329	0.00043509
Flt1	34.5766	34.2057	33.5491	34.2409	35.6302	26.1829	-15.5344	-14.2402	-14.103	-15.1283	-16.0156	-6.0183	2.10701e-05	5.16733e-05	5.68287e-05	2.79217e-05	1.50949e-05	0.0154281
Fn1	21.3503	21.934	21.8891	21.6242	21.7901	19.9455	-2.30815	-1.96853	-2.44293	-2.51148	-2.17543	0.21908	0.201919	0.255513	0.18391	0.175375	0.221375	1.16399
Foxa2	35.0731	35.9737	35	36.9261	35.6567	35.2936	-16.031	-16.0082	-15.5539	-17.8135	-16.0421	-15.129	1.49344e-05	1.51725e-05	2.07883e-05	4.34126e-06	1.48204e-05	2.7907e-05
Foxd3	31.4085	32.8148	33.2505	31.8274	31.1329	36.5627	-12.3664	-12.8493	-13.8043	-12.7147	-11.5183	-16.3981	0.000189383	0.000135509	6.98999e-05	0.000148761	0.000340926	1.15795e-05
Gabrb3	27.8999	29.0621	30.7474	30.7899	30.0105	29.0851	-8.85773	-9.09665	-11.3013	-11.6772	-10.3959	-8.92052	0.00215554	0.00182656	0.000396263	0.000305361	0.000742212	0.00206375
Gal	35	35.9381	35	35	35	35.5378	-15.9579	-15.9726	-15.5539	-15.8873	-15.3854	-15.3731	1.5711e-05	1.5551e-05	2.07883e-05	1.64983e-05	2.33638e-05	2.35625e-05
Gata4	27.2816	27.09	26.8746	27.7738	29.4138	29.9214	-8.23942	-7.12453	-7.42848	-8.66117	-9.7992	-9.7568	0.00330893	0.00716641	0.00580502	0.00247018	0.0011224	0.00115587
Gata6	31.5428	31.8359	34.528	33.0945	33.2184	26.6981	-12.5006	-11.8705	-15.0819	-13.9818	-13.6038	-6.53351	0.000172558	0.000267076	2.88342e-05	6.18086e-05	8.03265e-05	0.0107949
Gbx2	26.9644	27.2564	29.6249	28.4132	25.9253	33.7826	-7.92222	-7.29094	-10.1787	-9.30048	-6.3107	-13.618	0.00412263	0.00638569	0.000862776	0.0015859	0.0125977	7.95361e-05
Gcg	35	35	35	35	35	35	-15.9579	-15.0345	-15.5539	-15.8873	-15.3854	-14.8354	1.5711e-05	2.97962e-05	2.07883e-05	1.64983e-05	2.33638e-05	3.42059e-05
Gcm1	33.5818	35.8007	33.9478	33.2322	35.4479	35	-14.5397	-15.8352	-14.5017	-14.1195	-15.8333	-14.8354	4.19867e-05	1.71047e-05	4.31075e-05	5.61828e-05	1.71284e-05	3.42059e-05
Gdf3	23.8375	24.8412	24.5108	23.9327	24.9188	35	-4.79533	-4.87568	-5.06466	-4.82007	-5.30414	-14.8354	0.0360133	0.0340622	0.0298804	0.035401	0.0253101	3.42059e-05
Gfap	34.5955	35.0524	34.8751	35.2568	34.9892	34.1757	-15.5534	-15.0869	-15.4289	-16.1441	-15.3745	-14.0111	2.0795e-05	2.87333e-05	2.26685e-05	1.38082e-05	2.35397e-05	6.05678e-05
Grb7	26.9257	27.4339	27.2467	27.3329	27.9179	35	-7.88353	-7.46839	-7.80062	-8.22025	-8.30325	-14.8354	0.00423469	0.00564667	0.00448517	0.00335319	0.00316572	3.42059e-05
Hbb-b2	35	35	35	35	35	35	-15.9579	-15.0345	-15.5539	-15.8873	-15.3854	-14.8354	1.5711e-05	2.97962e-05	2.07883e-05	1.64983e-05	2.33638e-05	3.42059e-05
Hbz	35	37.0721	35	32.2147	35.8859	36.7806	-15.9579	-17.1066	-15.5539	-13.102	-16.2712	-16.616	1.5711e-05	7.08612e-06	2.07883e-05	0.000113737	1.26437e-05	9.95583e-06
Hlxb9	31.3687	30.902	32.4982	32.7433	33.425	35	-12.3266	-10.9365	-13.0521	-13.6306	-13.8104	-14.8354	0.000194682	0.000510241	0.000117744	7.88463e-05	6.96084e-05	3.42059e-05
Iapp	36.9297	35	35	35	35	36.949	-17.8876	-15.0345	-15.5539	-15.8873	-15.3854	-16.7844	4.12392e-06	2.97962e-05	2.07883e-05	1.64983e-05	2.33638e-05	8.85906e-06
Ifitm1	22.9767	25.1653	24.203	23.793	22.9714	28.7286	-3.93459	-5.19976	-4.7569	-4.68032	-3.35674	-8.56397	0.0653991	0.0272092	0.0369855	0.0390018	0.0976159	0.00264233
Ifitm2	22.6154	23.2713	22.9504	22.6859	22.9663	23.3068	-3.57321	-3.30583	-3.50427	-3.57327	-3.35163	-3.14215	0.0840147	0.101122	0.0881274	0.0840113	0.0979625	0.113271
Il6s	24.9143	25.9176	25.3985	24.9537	24.7819	22.9463	-5.87219	-5.95215	-5.95239	-5.84102	-5.1673	-2.78167	0.0170724	0.0161519	0.0161492	0.0174453	0.0278284	0.145423
Igfbp2	21.9678	23.1714	22.2513	22.3832	22.8929	22.9029	-2.92561	-3.20593	-2.80519	-3.27048	-3.27831	-2.73829	0.131614	0.108372	0.143072	0.10363	0.103069	0.149862
Ins2	35	35	35	35	35	35.3304	-15.9579	-15.0345	-15.5539	-15.8873	-15.3854	-15.1658	1.5711e-05	2.97962e-05	2.07883e-05	1.64983e-05	2.33638e-05	2.7204e-05
Ipf1	32.9684	32.3277	34.7343	34.9427	34.5871	35	-13.9262	-12.3622	-15.2882	-15.83	-14.9724	-14.8354	6.42373e-05	0.00018993	2.49922e-05	1.71666e-05	3.11061e-05	3.42059e-05
Isl1	30.5475	31.1562	30.7919	30.5062	33.4714	33.1744	-11.5054	-11.1907	-11.3458	-11.3935	-13.8568	-13.0098	0.000343981	0.000427812	0.000384221	0.000371724	6.74038e-05	0.000121244
Kit	22.9523	23.905	24.2044	23.8109	23.5115	33.2676	-3.91013	-3.93956	-4.75824	-4.69823	-3.89689	-13.103	0.0665171	0.0651741	0.0369512	0.0385206	0.0671304	0.00011366
Krt1	35.0149	36.9709	35	34.9729	35	35	-15.9728	-17.0054	-15.5539	-15.8602	-15.3854	-14.8354	1.55497e-05	7.6009e-06	2.07883e-05	1.68114e-05	2.33638e-05	3.42059e-05
Lama1	24.9641	25.5718	24.6353	24.5638	23.5635	29.1358	-5.92194	-5.6063	-5.1892	-5.45112	-3.9489	-8.97122	0.0164937	0.0205274	0.0274091	0.0228586	0.0647532	0.00199248
Lamb1	25.299	26.8878	25.2553	24.9789	26.7889	22.8336	-6.2569	-6.92235	-5.80919	-5.86624	-7.17423	-2.66901	0.0130763	0.00824451	0.0178345	0.0171429	0.00692376	0.157234
Lamc1	22.8304	23.8076	23.5836	23.2866	22.9433	23.2033	-3.7883	-3.84207	-4.13744	-4.17389	-3.32862	-3.03871	0.0723782	0.0697305	0.0568206	0.055403	0.0995372	0.121691
Lefty2	22.6634	23.7124	21.7152	21.6811	23.8828	35	-3.62126	-3.74693	-2.26906	-2.56838	-4.26812	-14.8354	0.0812629	0.0744835	0.207465	0.168593	0.0519	3.42059e-05
Lifr	23.9093	24.8171	24.0364	23.5384	24.8911	25.7159	-4.86712	-4.85164	-4.59027	-4.42577	-5.27642	-5.55134	0.0342651	0.0346347	0.0415137	0.0465277	0.0258012	0.0213245
Lin28	25.2559	26.9427	25.5776	24.3525	25.9468	35	-6.21377	-6.97721	-6.1315	-5.23979	-6.33214	-14.8354	0.0134731	0.0079369	0.0142638	0.0264647	0.0124119	3.42059e-05
Myf5	35	35	35	35	35	35	-15.9579	-15.0345	-15.5539	-15.8873	-15.3854	-14.8354	1.5711e-05	2.97962e-05	2.07883e-05	1.64983e-05	2.33638e-05	3.42059e-05
Myod1	35.9422	35.9778	35	35	35.941	33.4028	-16.9001	-16.0123	-15.5539	-15.8873	-16.3263	-13.2382	8.17651e-06	1.51293e-05	2.07883e-05	1.64983e-05	1.21698e-05	0.000103495
Nanog	21.7621	22.572	21.9548	21.4731	22.2524	32.8992	-2.71993	-2.60647	-2.50863	-2.36038	-2.63772	-12.7346	0.151781	0.1642	0.175722	0.19474	0.160682	0.000146724
Nes	26.7394	27.5032	26.3192	26.9135	28.7951	27.8651	-7.69725	-7.53774	-6.87307	-7.80086	-9.18047	-7.70047	0.00481833	0.00538164	0.00853097	0.00448443	0.00172347	0.00480761
Neurod1	32.33	34.3717	34.8698	35.8952	33.6362	35	-13.2878	-14.4062	-15.4237	-16.7825	-14.0216	-14.8354	9.99918e-05	4.6057e-05	2.27514e-05	8.87088e-06	6.01285e-05	3.42059e-05
Nodal	23.7252	24.8273	24.3978	24.0102	24.9694	35	-4.68311	-4.86182	-4.95164	-4.8975	-5.35475	-14.8354	0.0389263	0.0343911	0.0323152	0.0335511	0.0244376	3.42059e-05
Nog	32.1549	33.3646	35.2024	35.1601	34.1123	28.5755	-13.1128	-13.3991	-15.7563	-16.0475	-14.4976	-8.41094	0.000112892	9.25718e-05	1.80674e-05	1.47651e-05	4.32295e-05	0.00293802
Nppa	35	35	35	35	35	33.7254	-15.9579	-15.0345	-15.5539	-15.8873	-15.3854	-13.5608	1.5711e-05	2.97962e-05	2.07883e-05	1.64983e-05	2.33638e-05	8.27529e-05
Nr5a2	23.4448	24.4839	24.0768	23.8147	23.9731	35	-4.40265	-4.51845	-4.63066	-4.70206	-4.3585	-14.8354	0.0472793	0.0436325	0.0403675	0.0384184	0.0487485	3.42059e-05
Nr6a1	24.8185	26.2182	25.7573	25.8253	25.1795	29.8651	-5.77635	-6.25268	-6.31117	-6.71262	-5.56491	-9.70048	0.018245	0.0131146	0.0125935	0.00953451	0.0211249	0.00120189
Olig2	25.9615	26.3904	26.7867	26.3503	35	36.4802	-6.91937	-6.42493	-7.34053	-7.23761	-15.3854	-16.3156	0.00826158	0.0116386	0.00616994	0.00662618	2.33638e-05	1.22607e-05
Pax4	35	35	35	35	35	35	-15.9579	-15.0345	-15.5539	-15.8873	-15.3854	-14.8354	1.5711e-05	2.97962e-05	2.07883e-05	1.64983e-05	2.33638e-05	3.42059e-05
Pax6	30.542	32.3073	35.6527	34.7122	32.2548	34.2872	-11.4998	-12.3418	-16.2066	-15.5995	-12.6401	-14.1226	0.000345309	0.000192639	1.32227e-05	2.01409e-05	0.000156653	5.60614e-05
Pecam1	23.9157	24.8746	24.1711	24.0268	23.7477	35.928	-4.8736	-4.90915	-4.72493	-4.91415	-4.13309	-15.7634	0.0341114	0.0332813	0.0378143	0.0331661	0.0569923	1.79776e-05
Podxl	26.3776	27.8152	26.1686	25.8636	28.8199	30.2502	-7.33545	-7.84974	-6.7225	-6.75089	-9.20522	-10.0856	0.0061917	0.00433503	0.00946949	0.00928497	0.00169416	0.000920284
Pou5f1	20.4824	21.2764	20.9582	20.6866	20.9206	35	-1.44029	-1.31087	-1.51204	-1.57397	-1.306	-14.8354	0.368492	0.403077	0.350616	0.335883	0.404441	3.42059e-05
Pten	24.285	25.5493	25.3342	24.8915	24.9285	24.4035	-5.24291	-5.58385	-5.88812	-5.77886	-5.31382	-4.23886	0.0264075	0.0208494	0.0168849	0.0182133	0.0251409	0.0529632
Ptf1a	35	35	35.9593	35	35	35	-15.9579	-15.0345	-16.5131	-15.8873	-15.3854	-14.8354	1.5711e-05	2.97962e-05	1.06919e-05	1.64983e-05	2.33638e-05	3.42059e-05
Rest	23.8371	24.8147	24.8672	24.4327	24.6047	26.9272	-4.79493	-4.84917	-5.42107	-5.32007	-4.99006	-6.76263	0.0360232	0.034694	0.0233397	0.0250322	0.0314661	0.00920967
Runx2	35	35	35	35	35	29.7488	-15.9579	-15.0345	-15.5539	-15.8873	-15.3854	-9.58421	1.5711e-05	2.97962e-05	2.07883e-05	1.64983e-05	2.33638e-05	0.00130276
Sema3a	33.9552	35	35.2694	35.6707	36.9293	24.1969	-14.913	-15.0345	-15.8233	-16.558	-17.3147	-4.0323	3.24143e-05	2.97962e-05	1.72473e-05	1.03641e-05	6.13412e-06	0.0611163
Serpina1a	35	35	35	35	35	35	-15.9579	-15.0345	-15.5539	-15.8873	-15.3854	-14.8354	1.5711e-05	2.97962e-05	2.07883e-05	1.64983e-05	2.33638e-05	3.42059e-05
Sfrp2	29.951	31.4733	31.4346	30.5578	28.0574	23.3695	-10.9089	-11.5078	-11.9885	-11.4452	-8.44274	-3.20485	0.00052011	0.000343405	0.000246094	0.000358643	0.00287397	0.108454
Sox17	32.1471	32.4224	35.5101	36.7213	34.754	35	-13.105	-12.4569	-16.064	-17.6086	-15.1393	-14.8354	0.000113505	0.000177867	1.45967e-05	5.00347e-06	2.7708e-05	3.42059e-05
Sox2	21.8491	22.9078	22.4948	22.3488	22.1067	31.9475	-2.80699	-2.9423	-3.04864	-3.23617	-2.49202	-11.7829	0.142893	0.1301	0.120856	0.106124	0.177757	0.000283795
Sst	35	35	35	35	35	35.9399	-15.9579	-15.0345	-15.5539	-15.8873	-15.3854	-15.7753	1.5711e-05	2.97962e-05	2.07883e-05	1.64983e-05	2.33638e-05	1.783e-05
Sycp3	28.9053	29.4983	29.6061	29.6679	25.5819	36.3674	-9.86321	-9.53285	-10.16	-10.5552	-5.96725	-16.2028	0.00107369	0.00134998	0.00087405	0.000664613	0.0159837	1.32582e-05
Syp	32.0991	32.9791	32.4505	33.3007	33.3107	35.0942	-13.0569	-13.0136	-13.0044	-14.188	-13.696	-14.9296	0.000117346	0.000120924	0.0001217	5.35764e-05	7.53495e-05	3.20433e-05
T	32.4347	32.2989	35.5924	34.5199	29.7704	35	-13.3926	-12.3334	-16.1463	-15.4072	-10.1558	-14.8354	9.29883e-05	0.000193761	1.37875e-05	2.30132e-05	0.000876613	3.42059e-05
Tat	30.7318	31.452	31.312	30.3362	34.9482	35	-11.6896	-11.4865	-11.8658	-11.2236	-15.3336	-14.8354	0.000302741	0.000348516	0.000267932	0.000418189	2.42176e-05	3.42059e-05
Tdgf1	23.2549	23.6135	22.895	22.7611	22.1893	36.9577	-4.21278	-3.64803	-3.44883	-3.6484	-2.57464	-16.7931	0.0539297	0.0797689	0.0915795	0.0797486	0.167864	8.806e-06
Tert	26.9539	27.5407	27.579	27.7414	26.8385	29.4142	-7.9118	-7.5752	-8.13287	-8.62875	-7.22386	-9.24961	0.00415252	0.0052437	0.00356255	0.00252632	0.00668961	0.00164282
Tcfcp2l1	21.9719	22.6558	22.627	22.1901	22.5457	35.2675	-2.92979	-2.69031	-3.18091	-3.07739	-2.93107	-15.1029	0.131233	0.15493	0.110268	0.118471	0.131117	2.84169e-05
Th	35	35	35	35	35	35.9798	-15.9579	-15.0345	-15.5539	-15.8873	-15.3854	-15.8152	1.5711e-05	2.97962e-05	2.07883e-05	1.64983e-05	2.33638e-05	1.73442e-05
Utf1	25.1203	25.7268	24.7122	24.5476	26.9429	35	-6.07815	-5.76132	-5.2661	-5.43492	-7.32831	-14.8354	0.0148011	0.0184361	0.0259864	0.0231167	0.00622241	3.42059e-05
Wt1	34.1825	36.2237	35.9357	35	35	31.3588	-15.1403	-16.2582	-16.4895	-15.8873	-15.3854	-11.1942	2.76893e-05	1.2758e-05	1.08681e-05	1.64983e-05	2.33638e-05	0.000426789
Xist	35.888	35	35	35	35.0756	36.6402	-16.8458	-15.0345	-15.5539	-15.8873	-15.461	-16.4756	8.48974e-06	2.97962e-05	2.07883e-05	1.64983e-05	2.21709e-05	1.09736e-05
Zfp42	23.1848	23.8773	23.8444	23.5502	21.9151	35.8228	-4.14267	-3.91184	-4.39831	-4.4375	-2.30048	-15.6582	0.056615	0.0664385	0.0474217	0.0461508	0.202995	1.93379e-05
Eras	34.6175	35.2341	34.8093	33.0912	35.7299	35	-15.5753	-15.2686	-15.3632	-13.9786	-16.1152	-14.8354	2.04811e-05	2.53333e-05	2.37252e-05	6.1949e-05	1.40875e-05	3.42059e-05
Actb	17.9144	18.7063	18.3109	17.7035	18.4623	16.7832	1.12769	1.25915	1.13523	1.40913	1.15237	3.38138	2.18509	2.39355	2.19654	2.65578	2.22279	10.4207
Raf1	22.8003	23.6901	23.2666	23.0484	23.9139	24.88	-3.75814	-3.72466	-3.82048	-3.93576	-4.29924	-4.71537	0.0739075	0.0756425	0.0707817	0.0653458	0.0507927	0.0380656
Ctnnb1	21.8711	22.6973	22.259	21.7789	21.9718	22.4603	-2.82898	-2.73176	-2.81286	-2.66622	-2.35715	-2.29571	0.140732	0.150542	0.142313	0.157539	0.195176	0.203668
Gapdh	16.5294	17.6291	16.9506	16.5804	17.8779	19.8178	2.51275	2.33639	2.49551	2.53225	1.73669	0.34678	5.70707	5.05038	5.63929	5.78472	3.33269	1.27172
Eef1a1	16.9554	17.8912	17.2994	17.3091	16.7411	17.9371	2.08677	2.07427	2.14668	1.80358	2.87357	2.22754	4.24795	4.21131	4.42808	3.49086	7.32875	4.68334
Actb	17.9144	18.7063	18.3109	17.7035	18.4623	16.7832
Raf1	22.8003	23.6901	23.2666	23.0484	23.9139	24.88
Ctnnb1	21.8711	22.6973	22.259	21.7789	21.9718	22.4603
Gapdh	16.5294	17.6291	16.9506	16.5804	17.8779	19.8178
Eef1a1	16.9554	17.8912	17.2994	17.3091	16.7411	17.9371
geomean	19.0421	19.9655	19.4461	19.1127	19.6146	20.1646
	40A7= Ezh2 fl/fl iPSC clone 1
	40A8= Ezh2 fl/fl iPSC clone 2
	48B4= Ezh2∆SET/∆SET iPSC clone 1
	48B7= Ezh2∆SET/∆SET iPSC clone 2
	mean Cts are calculated on two technical replicates
