# Supplementary material for: Cell Reprogramming Requires Silencing of a Core Subset of Polycomb Targets
Source: PLoS Genet. 2013 Feb 28;9(2):e1003292. doi: 10.1371/journal.pgen.1003292 (PMC3585017; doi:10.1371/journal.pgen.1003292)
Supplement: Table S2 — qPCR results of H3, H3K4me3, H3K27me3, H3K27me2, and H3K27me1 ChIP on promoters of 17 MEF-specific genes in two representative Ezh2 control (+/+, grey bars) and mutant (ΔSET/ΔSET, purple bars) iPSC clones. Data are represented as fold change of input. The same analysis was performed using unrelated IgG for the ChIP assays. Averages and standard deviation refers to qPCR triplicates. (XLSX) [file pgen.1003292.s008.xlsx]

## Sheet: H3
		average fold change of input				stdev fold change of input
		Ezh2 +/+		Ezh2 ∆SET/∆SET		Ezh2 +/+		Ezh2 ∆SET/∆SET
		clone 1	clone 2	clone 1	clone 2	clone 1	clone 2	clone 1	clone 2
Dok1	H3 A*	3.68387	1.58703	2.87668	2.15834	0.0473444	0.0717406	0.0555716	0.131318
	H3 B*	4.6443	1.95645	2.60085	1.96233	0.114091	0.0881235	0.210208	0.148986
	IgG	0.111094	0.0818855	0.0439211	0.055898	0.007904	0.00573966	0.00155881	0.00139938
Vamp5	H3 A	4.9234	1.76444	3.36309	2.74553	0.271698	0.0977681	0.0081692	0.217491
	H3 B	5.87388	1.89129	2.93225	2.92415	0.24739	0.154834	0.209852	0.268272
	IgG	0.188865	0.136858	0.0867312	0.0751288	0.00331849	0.00252199	0.00593371	0.00653622
Sox9	H3 A	7.25237	2.744	4.89165	3.54798	0.385639	0.0564842	0.239717	0.43942
	H3 B	8.14779	2.74448	4.11135	3.82295	0.410692	0.211128	0.259221	0.230848
	IgG	0.234104	0.14019	0.105161	0.123694	0.0145707	0.00670564	0.00171041	0.00395797
tram1l1	H3 A	5.43233	2.09861	3.40285	2.49704	0.181731	0.0973633	0.052596	0.152437
	H3 B	5.59078	2.35363	2.92436	2.47761	0.229336	0.0291189	0.237246	0.0738669
	IgG	0.1268	0.0832916	0.0780104	0.102747	0.00107075	0.0012743	0.00951605	0.000679795
Cd14	H3 A	4.46023	1.41412	3.41938	2.04738	0.312987	0.0676884	0.274333	0.193173
	H3 B	3.98001	1.5325	2.75368	2.00045	0.282462	0.025267	0.19684	0.11328
	IgG	0.16296	0.104934	0.0494468	0.0590051	0.0129411	0.0111182	0.00307923	0.0160787
Emp2	H3 A	5.68285	2.06057	2.76063	2.45291	0.233264	0.0600903	0.178677	0.175592
	H3 B	6.5057	2.52626	2.53701	2.68506	0.130466	0.065138	0.0580018	0.206117
	IgG	0.1338	0.0825256	0.0642893	0.0532833	0.00433778	0.0126431	0.00910758	0.0081631
Cebpa	H3 A	5.44511	1.78934	3.5085	2.58664	0.190738	0.079349	0.142363	0.183718
	H3 B	5.38299	1.82547	2.93553	2.85282	0.221833	0.05558	0.168346	0.222643
	IgG	0.148312	0.102646	0.0766377	0.0973822	0.00217974	9.09605e-05	0.00260298	0.000349239
Enpp1	H3 A	5.74294	1.68738	3.96016	2.69904	0.0146903	0.0631069	0.271945	0.446167
	H3 B	6.24929	2.11009	3.54865	2.85114	0.325219	0.117836	0.164507	0.113089
	IgG	0.115226	0.111724	0.0502356	0.0761382	0.025529	0.01337	0.00403531	0.0160956
Fads3	H3	8.9984	2.91405	4.21172	3.80281	0.862214	0.243306	0.220173	0.440163
	IgG	0.0673289	0.0907367	0.0786345	0.0497972	0.0187689	0.0110948	0.000832472	0.000527182
Ndrg1	H3	4.58838	1.50249	1.94619	1.87549	0.234503	0.0204503	0.129187	0.0876027
	IgG	0.225118	0.0958055	0.171007	0.118523	0.0290261	0.00483452	0.00342783	0.0023758
Snai2	H3	3.98286	1.40278	1.80334	1.77567	0.396435	0.0496592	0.0822334	0.116065
	IgG	0.243837	0.153399	0.064584	0.045917	0.017565	0.0110502	0.00326219	0.0023193
Cap2	H3	8.3042	1.86141	3.36957	2.7888	0.508123	0.156518	0.0923434	0.160107
	IgG	0.146064	0.122061	0.099873	0.138668	0.0172133	0.00805265	0.0109381	0.0282324
Vcan	H3	4.91797	2.11004	2.5309	3.3684	0.210608	0.0294735	0.52184	0.059266
	IgG	0.132745	0.130289	0.0846299	0.118671	0.0367252	0.0157615	0.00213618	0.00416371
Bmp1	H3	8.90164	2.64114	3.38431	3.3759	0.301713	0.297612	0.279495	0.198964
	IgG	0.183836	0.184148	0.133326	0.187715	0.0178126	0.00939161	0.00678664	0.0672321
Pftk1	H3	5.18364	1.19079	2.68634	2.27103	0.132315	0.0489776	0.331955	0.141977
	IgG	0.0886613	0.0892709	0.0431966	0.102249	0.0105736	0.0123039	0.018111	0.00852474
Ebf1	H3	2.95329	0.903484	1.20516	0.934305	0.26785	0.0395425	0.135623	0.060667
	IgG	0.032475	0.0430478	0.0239626	0.043549	0.0142626	0.014205	0.00285706	0.00784563
Lox	H3	7.77434	2.13379	4.19152	3.20071	0.255295	0.277937	0.171428	0.057787
	IgG	0.17241	0.07575	0.0850723	0.107903	0.0385839	0.0729443	0.00197865	0.00968672
*A and B correspond to technical replicates
Averages and standard deviations are calculated on qPCR triplicates

## Sheet: H3 charts
	grey bars= Ezh2 +/+ iPSC clones
	purple bars= Ezh2 ∆SET/∆SET iPSC clones
	white bars= IgG

## Sheet: H3K4me3
		average fold change of input				stdev fold change of input
		Ezh2 +/+		Ezh2 ∆SET/∆SET		Ezh2 +/+		Ezh2 ∆SET/∆SET
		clone 1	clone 2	clone 1	clone 2	clone 1	clone 2	clone 1	clone 2
Dok1	H3K4me3 A*	21.152	14.7213	17.6293	19.0244	1.13012	1.53966	2.55923	1.60356
	H3K4me3 B*	20.9383		19.7604	16.4723	1.26986		2.36646	2.68841
	IgG	0.0818993	0.0448959	0.0336814	0.0618895	0.00582688	0.00314692	0.00119539	0.00154938
Vamp5	H3K4me3 A	4.77976	3.03378	5.42062	5.31812	0.0529629	0.279256	0.243995	0.34221
	H3K4me3 B	5.19537		4.59315	5.01009	0.17572		0.49649	0.459854
	IgG	0.114666	0.0613544	0.0526555	0.0612995	0.00201476	0.00113063	0.00360242	0.00533307
Sox9	H3K4me3 A	2.36962	0.574006	2.2401	0.903044	0.113614	0.0399881	0.0800391	0.0658424
	H3K4me3 B	2.86931		2.9821	0.788987	0.0836023		0.186422	0.0460651
	IgG	0.122231	0.0547013	0.0601478	0.0982371	0.0076077	0.0026165	0.000978286	0.00314339
tram1l1	H3K4me3 A	4.55656	4.46479	4.02056	3.91991	0.12767	0.336652	0.609934	0.107663
	H3K4me3 B	5.31401		4.97634	3.54022	0.304476		0.300784	0.144958
	IgG	0.127001	0.0528119	0.0544984	0.088751	0.00107244	0.000807983	0.00664795	0.000587195
Cd14	H3K4me3 A	10.906	8.05192	11.5103	6.68245	0.247927	1.2287	0.661414	0.416261
	H3K4me3 B	14.3852		14.4577	5.6741	0.703566		1.72362	0.892712
	IgG	0.113702	0.0653564	0.0376383	0.0580303	0.00902937	0.00692479	0.00234387	0.015813
Emp2	H3K4me3 A	5.74665	7.3553	5.82958	6.39767	0.464696	0.891799	0.471324	0.539423
	H3K4me3 B	6.83426		6.77164	5.34154	0.379389		0.500287	0.73969
	IgG	0.102282	0.0412729	0.0524442	0.0504424	0.00455026	0.00527339	0.00742953	0.00772787
Cebpa	H3K4me3 A	6.27296	4.66718	6.95754	4.18959	0.0415085	0.175401	0.313821	0.0921104
	H3K4me3 B	6.99829		8.38653	3.8805	0.0887956		0.890763	0.405978
	IgG	0.0891443	0.0443832	0.0462493	0.0871245	0.00131015	0	0.00157085	0.000312452
Enpp1	H3K4me3 A	15.5308	7.99942	16.3005	10.0767	1.18372	0.427694	0.950631	0.908862
	H3K4me3 B	14.2317		17.5738	8.58929	1.22678		1.22492	0.489648
	IgG	0.0949033	0.0591238	0.0458746	0.0785839	0.0210265	0.00707534	0.003685	0.0166126
Fads3	H3K4me3 A	7.40279	6.0481	2.57691	4.16293	0.614387	0.39924	0.0389949	0.302258
	H3K4me3 B	0.0673289	0.0907367	0.0786345	0.0497972	0.0187689	0.0110948	0.000832472	0.000527182
Ndrg1	H3K4me3	9.95734	10.7933	7.73937	11.0806	0.139076	0.538154	0.380126	0.66004
	IgG	0.225118	0.0958055	0.171007	0.118523	0.0290261	0.00483452	0.00342783	0.0023758
Snai2	H3K4me3	17.4884	13.2558	11.797	16.4886	1.00746	0.754592	0.479335	1.14871
	IgG	0.243837	0.153399	0.064584	0.045917	0.017565	0.0110502	0.00326219	0.0023193
Cap2	H3K4me3	3.76139	5.26085	1.428	2.29317	0.506912	0.530362	0.069437	0.0440569
	IgG	0.146064	0.122061	0.099873	0.138668	0.0172133	0.00805265	0.0109381	0.0282324
Vcan	H3K4me3
	IgG	0.132745	0.130289	0.0846299	0.118671	0.0367252	0.0157615	0.00213618	0.00416371
Bmp1	H3K4me3	1.08781	0.819147	0.267229	0.359602	0.0696939	0.0730077	0.0415903	0.0358397
	IgG	0.183836	0.184148	0.133326	0.187715	0.0178126	0.00939161	0.00678664	0.0672321
Pftk1	H3K4me3	19.8104	19.5727	7.2312	12.6161	1.13619	0.267583	0.447569	0.937941
	IgG	0.0886613	0.0892709	0.0431966	0.102249	0.0105736	0.0123039	0.018111	0.00852474
Ebf1	H3K4me3	11.2996	10.1746	8.7218	13.2836	2.14415	0.12417	0.12653	1.13214
	IgG	0.032475	0.0430478	0.0239626	0.043549	0.0142626	0.014205	0.00285706	0.00784563
Lox	H3K4me3	4.0972	3.47858	1.44572	1.6225	0.326181	0.258743	0.0502996	0.209201
	IgG	0.17241	0.07575	0.0850723	0.107903	0.0385839	0.0729443	0.00197865	0.00968672
*A and B correspond to technical replicates
Averages and standard deviations are calculated on qPCR triplicates

## Sheet: H3K4me3 charts
	grey bars= Ezh2 +/+ iPSC clones
	purple bars= Ezh2 ∆SET/∆SET iPSC clones
	white bars= IgG

## Sheet: H3K27me3 
		average fold change of input				stdev fold change of input
		Ezh2 +/+		Ezh2 ∆SET/∆SET		Ezh2 +/+		Ezh2 ∆SET/∆SET
		clone 1	clone 2	clone 1	clone 2	clone 1	clone 2	clone 1	clone 2
Dok1	H3K27me3	1.1115	1.90936	0.21349	0.322587	0.0151501	0.0762006	0.0390158	0.0414501
	IgG	0.0573371	0.163601	0.124722	0.240555	0.00943643	0.0226746	0.0273146	0.0166289
Vamp5	H3K27me3	5.68848	5.81907	0.119514	0.245992	0.128683	0.628859	0.026205	0.0541981
	IgG	0.0613017	0.10977	0.0817719	0.262555	0.0109086	0.0156309	0.0145296	0.0378939
Sox9	H3K27me3	11.3139	14.5627	9.53524	9.66732	1.22437	0.296651	0.530952	0.447514
	IgG	0.0530281	0.141854	0.106015	0.326713	0.0300259	0.0119981	0.0241611	0.0542418
tram1l1	H3K27me3	4.00363	5.12391	0.247796	0.368555	0.543159	0.497177	0.0324527	0.11908
	IgG	0.124143	0.160986	0.174751	0.39029	0.0499061	0.0424078	0.108016	0.0546123
Cd14	H3K27me3	4.2622	7.62384	0.916625	0.730437	0.5201	0.537781	0.034846	0.0161302
	IgG	0.0499623	0.116996	0.0909243	0.282505	0.000975613	0.0110448	0.00981529	0.0169781
Emp2	H3K27me3	4.55823	6.01713	0.10188	0.216924	0.156209	0.924372	0.00795984	0.0271851
	IgG	0.0595962	0.134987	0.0948397	0.222913	0.00653505	0.0200987	0.0106498	0.061376
Cebpa	H3K27me3	5.69806	8.4546	3.0734	2.72279	0.348125	1.1439	0.167447	0.183978
	IgG	0.0408068	0.118742	0.107183	0.255581	0.00491981	0.0330671	0.0207939	0.0599744
Enpp1	H3K27me3	3.68444	4.69987	0.814029	0.883218	0.172611	0.359117	0.0261671	0.0648935
	IgG	0.260853	0.47361	0.346455	0.611393	0.01719	0.0421236	0.0148911	0.0200507
Fads3	H3K27me3	9.5087	12.6098	0.864774	1.03261	0.673222	0.523316	0.0792668	0.0611959
	IgG	0.0568239	0.132375	0.0888139	0.254471	0.00960479	0.0391755	0.0287397	0.0221493
Ndrg1	H3K27me3	0.865144	1.16084	0.227151	0.353462	0.0430691	0.0594253	0.0104775	0.0231625
	IgG	0.203679	0.319161	0.247641	0.436071	0.00241156	0.0163649	0.0287702	0.0235555
Snail2	H3K27me3	1.85075	1.97554	0.121604	0.196672	0.0957802	0.0866591	0.0148299	0.0503012
	IgG	0.0584435	0.116353	0.0818034	0.246532	0.0195685	0.0522531	0.0124463	0.0377851
Cap2	H3K27me3	5.05655	6.97031	0.359303	0.396309	0.300842	0.779445	0.0534177	0.114818
	IgG	0.0685527	0.172165	0.108407	0.267458	0.0116456	0.0300816	0.0141948	0.0369435
Vcan	H3K27me3	1.29269	2.29687	0.0881257	0.154123	0.0894642	0.183386	0.0159573	0.0281096
	IgG	0.0635734	0.140262	0.0959895	0.27316	0.0102581	0.0164769	0.0195464	0.0278825
Bmp1	H3K27me3	7.46599	10.158	0.958656	1.24055	0.515001	0.727197	0.0389249	0.111685
	IgG	0.0661278	0.140153	0.0942214	0.223038	0.014733	0.00948601	0.018706	0.0569508
Pftk1	H3K27me3	2.07917	3.34133	1.39211	1.25514	0.204999	0.113583	0.0524842	0.221903
	IgG	0.0224426	0.0821452	0.103554	0.23801	0.0113244	0.00625021	0.00325769	0.0227817
Ebf1	H3K27me3	0.284469	0.671741	0.0554425	0.101048	0.055394	0.0749727	0.0132352	0.0534478
	IgG	0.0163375	0.0739701	0.0491753	0.133043	0.0017051	0.010809	0.0128099	0.0277034
Lox	H3K27me3	8.33427	10.3364	3.21758	3.12135	0.359708	0.589146	0.189872	0.197609
	IgG	0.0719435	0.140371	0.111348	0.245916	0.0191627	0.031939	0.0228101	0.0165711
Averages and standard deviations are calculated on qPCR triplicates

## Sheet: H3K27me3 charts
	grey bars= Ezh2 +/+ iPSC clones
	purple bars= Ezh2 ∆SET/∆SET iPSC clones
	white bars= IgG

## Sheet: H3K27me2 
		average fold change of input				stdev fold change of input
		Ezh2 +/+		Ezh2 ∆SET/∆SET		Ezh2 +/+		Ezh2 ∆SET/∆SET
		clone 1	clone 2	clone 1	clone 2	clone 1	clone 2	clone 1	clone 2
Dok1	H3K27me3	1.5452	0.880797	2.44925	1.40306	0.170665	0.0430864	0.230141	0.0634296
	IgG	0.111094	0.0439211	0.0818855	0.055898	0.007904	0.00155881	0.00573966	0.00139938
Vamp5	H3K27me3	0.976801	0.436963	3.52008	1.52443	0.04143	0.0194676	0.146777	0.181051
	IgG	0.188865	0.0867312	0.136858	0.0751288	0.00331849	0.00593371	0.00252199	0.00653622
Sox9	H3K27me3	0.303933	0.170828	10.0878	8.00584	0.055309	0.0142261	0.506676	0.464328
	IgG	0.234104	0.105161	0.14019	0.123694	0.0145707	0.00171041	0.00670564	0.00395797
tram1l1	H3K27me3	1.55413	0.882671	7.8702	5.6147	0.0193739	0.0270608	0.51194	0.446249
	IgG	0.1268	0.0780104	0.0832916	0.102747	0.00107075	0.00951605	0.0012743	0.000679795
Cd14	H3K27me3	0.566441	0.387839	9.24786	5.38147	0.0366064	0.0143688	0.437995	0.501713
	IgG	0.16296	0.0494468	0.104934	0.0590051	0.0129411	0.00307923	0.0111182	0.0160787
Emp2	H3K27me3	1.33635	0.630423	1.83669	1.55345	0.105156	0.0223919	0.0728817	0.0682974
	IgG	0.1338	0.0642893	0.0825256	0.0532833	0.00433778	0.00910758	0.0126431	0.0081631
Cebpa	H3K27me3	0.484301	0.325144	9.90032	7.89636	0.0499339	0.012124	0.388691	0.609236
	IgG	0.148312	0.0766377	0.102646	0.0973822	0.00217974	0.00260298	9.09605e-05	0.000349239
Enpp1	H3K27me3	0.722788	0.486795	14.1978	9.02201	0.0309077	0.0633885	1.30037	0.290308
	IgG	0.115226	0.0502356	0.111724	0.0761382	0.025529	0.00403531	0.01337	0.0160956
Fads3	H3K27me3	0.658701	0.321408	17.758	12.6285	0.0442963	0.0503742	1.18766	2.21919
	IgG	0.0673289	0.0907367	0.0786345	0.0497972	0.0187689	0.0110948	0.000832472	0.000527182
Ndrg1	H3K27me3	1.54641	0.991855	0.794579	0.650222	0.151089	0.123158	0.0237351	0.137792
	IgG	0.225118	0.0958055	0.171007	0.118523	0.0290261	0.00483452	0.00342783	0.0023758
Snail2	H3K27me3	1.14378	0.734132	2.30022	1.52895	0.0663923	0.0262372	0.0494698	0.0186252
	IgG	0.243837	0.153399	0.064584	0.045917	0.017565	0.0110502	0.00326219	0.0023193
Cap2	H3K27me3	0.703831	0.726561	8.86793	5.80482	0.00932224	0.0108289	0.0877361	0.251988
	IgG	0.146064	0.122061	0.099873	0.138668	0.0172133	0.00805265	0.0109381	0.0282324
Vcan	H3K27me3	2.01992	1.03246	3.17717	1.90299	0.0498848	0.0590733	0.0219115	0.124329
	IgG	0.132745	0.130289	0.0846299	0.118671	0.0367252	0.0157615	0.00213618	0.00416371
Bmp1	H3K27me3	0.643534	0.423491	14.1136	9.92049	0.011532	0.0445107	0.691658	1.14025
	IgG	0.183836	0.184148	0.133326	0.187715	0.0178126	0.00939161	0.00678664	0.0672321
Pftk1	H3K27me3	0.579228	0.36358	8.58932	8.11969	0.0716077	0.031408	0.674621	0.162499
	IgG	0.0886613	0.0892709	0.0431966	0.102249	0.0105736	0.0123039	0.018111	0.00852474
Ebf1	H3K27me3	0.798453	0.392656	0.60258	0.223871	0.038346	0.0406394	0.0140523	0.0202491
	IgG	0.032475	0.0430478	0.0239626	0.043549	0.0142626	0.014205	0.00285706	0.00784563
Lox	H3K27me3	0.338712	0.166232	7.94994	8.02066	0.0257769	0.0452475	0.030642	0.0774479
	IgG	0.17241	0.07575	0.0850723	0.107903	0.0385839	0.0729443	0.00197865	0.00968672
Averages and standard deviations are calculated on qPCR triplicates

## Sheet: H3K27me2 charts
		grey bars= Ezh2 +/+ iPSC clones
		purple bars= Ezh2 ∆SET/∆SET iPSC clones
		white bars= IgG

## Sheet: H3K27me1 
		average fold change of input				stdev fold change of input
		Ezh2 +/+		Ezh2 ∆SET/∆SET		Ezh2 +/+		Ezh2 ∆SET/∆SET
		clone 1	clone 2	clone 1	clone 2	clone 1	clone 2	clone 1	clone 2
Dok1	H3K27me3	0.227277	0.0481272	0.359052	0.197335	0.0355866	0.00677818	0.0159611	0.0354291
	IgG	0.111094	0.0439211	0.0818855	0.055898	0.007904	0.00155881	0.00573966	0.00139938
Vamp5	H3K27me3	0.0975936	0.0417987	0.556215	0.237465	0.00523099	0.00855626	0.05099	0.0172004
	IgG	0.188865	0.0867312	0.136858	0.0751288	0.00331849	0.00593371	0.00252199	0.00653622
Sox9	H3K27me3	0.150769	0.0395057	0.236555	0.129453	0.0150085	0.00902121	0.0298357	0.00958158
	IgG	0.234104	0.105161	0.14019	0.123694	0.0145707	0.00171041	0.00670564	0.00395797
tram1l1	H3K27me3	0.149944	0.0478135	0.52181	0.352726	0.0146173	0.0151871	0.0343474	0.0465197
	IgG	0.1268	0.0780104	0.0832916	0.102747	0.00107075	0.00951605	0.0012743	0.000679795
Cd14	H3K27me3	0.0742025	0.0320544	0.250994	0.158834	0.0124262	0.0115374	0.0208286	0.00713888
	IgG	0.16296	0.0494468	0.104934	0.0590051	0.0129411	0.00307923	0.0111182	0.0160787
Emp2	H3K27me3	0.0882456	0.0349261	0.321544	0.209948	0.00913749	0.00630569	0.0434761	0.00673435
	IgG	0.1338	0.0642893	0.0825256	0.0532833	0.00433778	0.00910758	0.0126431	0.0081631
Cebpa	H3K27me3	0.10558	0.034673	0.315291	0.168509	0.0166516	0.00238762	0.0783076	0.00761577
	IgG	0.148312	0.0766377	0.102646	0.0973822	0.00217974	0.00260298	9.09605e-05	0.000349239
Enpp1	H3K27me3	0.213806	0.0847529	0.418688	0.323134	0.02126	0.00831303	0.0302006	0.0139101
	IgG	0.115226	0.0502356	0.111724	0.0761382	0.025529	0.00403531	0.01337	0.0160956
Fads3	H3K27me3	0.104588	0.180447	0.725596	1.23679	0.00567693	0.0230651	0.00768585	0.193792
	IgG	0.0568239	0.132375	0.0888139	0.254471	0.00960479	0.0391755	0.0287397	0.0221493
Ndrg1	H3K27me3	0.482742	0.691495	0.856693	0.947326	0.0124152	0.0253063	0.0144377	0.0321923
	IgG	0.203679	0.319161	0.247641	0.436071	0.00241156	0.0163649	0.0287702	0.0235555
Snail2	H3K27me3	0.183443	0.307573	0.828915	1.47213	0.0161888	0.0423596	0.092434	0.277792
	IgG	0.0584435	0.116353	0.0818034	0.246532	0.0195685	0.0522531	0.0124463	0.0377851
Cap2	H3K27me3	0.159924	0.257613	0.962702	1.58663	0.029806	0.0554013	0.0134735	0.254438
	IgG	0.0685527	0.172165	0.108407	0.267458	0.0116456	0.0300816	0.0141948	0.0369435
Vcan	H3K27me3	0.443718	0.364401	0.902197	1.48167	0.0438511	0.0205483	0.0192339	0.146329
	IgG	0.0635734	0.140262	0.0959895	0.27316	0.0102581	0.0164769	0.0195464	0.0278825
Bmp1	H3K27me3	0.133081	0.202371	0.638573	1.47024	0.0310244	0.062319	0.0795014	0.0751061
	IgG	0.0661278	0.140153	0.0942214	0.223038	0.014733	0.00948601	0.018706	0.0569508
Pftk1	H3K27me3	0.094333	0.118658	0.365125	0.559245	0.0315395	0.00378538	0.0183534	0.0287133
	IgG	0.0224426	0.0821452	0.103554	0.23801	0.0113244	0.00625021	0.00325769	0.0227817
Ebf1	H3K27me3	0.316759	0.257748	0.221662	0.281886	0.02664	0.0131424	0.0296575	0.0592029
	IgG	0.0163375	0.0739701	0.0491753	0.133043	0.0017051	0.010809	0.0128099	0.0277034
Lox	H3K27me3	0.160476	0.237749	0.391993	0.748292	0.00528886	0.0341712	0.0268959	0.106709
	IgG	0.0719435	0.140371	0.111348	0.245916	0.0191627	0.031939	0.0228101	0.0165711
Averages and standard deviations are calculated on qPCR triplicates

## Sheet: H3K27me1  charts
		grey bars= Ezh2 +/+ iPSC clones
		purple bars= Ezh2 ∆SET/∆SET iPSC clones
		white bars= IgG
